# Supplementary material for: Microbial metabolites associated with healthy lifestyles in relation to metabolic syndrome and vascular health: a cross-sectional study
Source: mSystems. 2025 Dec 23;11(2):e01433-25. doi: 10.1128/msystems.01433-25 (PMC12911354; doi:10.1128/msystems.01433-25)
Supplement: Supplemental Tables — Tables S6 to S8. [file msystems.01433-25-s0002.xlsx]

## Sheet: Supplementary Table 6
Supplementary Table 6. Metabolites significantly associated with HLS
Name	Beta	SE	P value	Padj
Dehydroacetic acid	-6.23	2.634	0.0182	0.02
(S)-3-Methyl-2-oxopentanoic acid	-0.49	0.09	7.02e-08	<0.001
15-Oxo-beta-bilirubin	0.055	0.022	0.0122	0.013
1-O-Palmitoyl-2-O-acetyl-sn-glycero-3-phosphorylcholine	0.199	0.065	0.00216	0.00799
20,21-Diprenylterpendole I	0.409	0.106	0.000124	<0.001
20-Oxo-5-O-beta-mycaminosyltylactone	-1.431	0.69	0.0383	0.04
4'-Apo-beta,psi-caroten-4'-al;beta-Apo-4'-carotenal	-11.747	3.519	0.000866	0.003
5'-Methoxyhydnocarpin-D	0.039	0.019	0.0413	0.043
8-Hydroxyalanylclavam	-0.663	0.299	0.0266	0.032
9,10,13-TriHOME;9,10,13-Trihydroxyoctadec-11-enoic acid	0.047	0.022	0.0342	0.039
Ammoresinol	0.095	0.045	0.0333	0.035
Bacteriochlorophyllide a	3.804	1.828	0.0376	0.038
Diacetyl-8-gingerdiol	0.126	0.056	0.0247	0.03
Diisononyl phthalate	-0.04	0.017	0.0208	0.023
9,10-DiHOME	0.09	0.028	0.00146	0.00599
Fruticosonine	0.027	0.011	0.0126	0.014
D-Erythrose-4-phosphate	0.173	0.045	0.000139	<0.001
Lucidine B;Serratanine	-19.516	3.8	3.22e-07	<0.001
Magnosalin	0.136	0.048	0.00505	0.013
Mesoporphyrin IX	-0.208	0.092	0.0238	0.025
PGF2 dimethyl amine	0.423	0.172	0.0141	0.022
3-(3-Hydroxyphenyl)Propionate Acid	0.198	0.093	0.0341	0.036
4-(Aminomethyl)-5-(Hydroxymethyl)-2-Methylpyridin-3-Ol	-0.014	0.003	6.48e-05	<0.001
(2R,3S,5S,6S)-3,5-dihydroxy-2-(hydroxymethyl)-6-[(2R,3S,4R,5R,6S)-4,5,6-trihydroxy-2-(hydroxymethyl)oxan-3-yl]oxyoxan-4-one	6.539	1.243	1.69e-07	<0.001
(9S,10R,13S,14S)-10,13-dimethyl-2,6,7,8,9,11,12,14,15,16-decahydro-1H-cyclopenta[a]phenanthrene-3,17-dione	0.042	0.02	0.0321	0.033
Phosphite	11.137	1.849	2.18e-09	<0.001
1-Methyluric Acid	-0.193	0.069	0.0054	0.00899
Argininosuccinic acid	-0.025	0.008	0.00233	0.004
N-Acetylglucosamine 1-Phosphate	-0.236	0.107	0.0273	0.028
L-Aspartic Acid	-0.044	0.021	0.0313	0.042
estrone 3-sulfate	0.299	0.116	0.0099	0.00999
Hydroxyphenyllactic acid	-0.226	0.087	0.00938	0.014
N-lactoyl-phenylalanine	-0.072	0.017	1.89e-05	<0.001
N-Acetyl-L-alanine	-0.113	0.039	0.0033	0.00599
Glycerophosphoric acid	0.253	0.084	0.00252	0.005
D-Malic acid	-0.147	0.058	0.0109	0.016
L-Glutamic Acid	-1.966	0.206	6.13e-21	<0.001
L-Phenylalanine	-1.764	0.749	0.0186	0.022
Maltitol	-0.011	0.003	0.00106	0.002
Phenoxyacetic acid	1.781	0.669	0.00787	0.00999
L-Pyroglutamic Acid	-0.021	0.01	0.0426	0.046
(±)5-HETE	-0.003	0.001	0.034	0.044
(±)9-HETE	-0.003	0.001	0.034	0.044
N-acetyl-beta-alanine	-0.069	0.031	0.0286	0.023
Phosphoenolpyruvate	-1.621	0.337	1.72e-06	<0.001
Uric acid	-0.709	0.216	0.00107	0.004
3-(4-Hydroxyphenyl)-Propionic Acid	0.198	0.093	0.0341	0.035
D-Phenylalanine	-0.855	0.33	0.00972	0.016
4-Hydroxy-glutamic acid	-0.044	0.019	0.0203	0.021
Iminodiacetic acid	-0.043	0.021	0.0366	0.044
Glycine deoxycholic acid	0.409	0.153	0.00764	0.00899
cis-EODA	-0.013	0.005	0.00988	0.013
12,13-DiHOME	0.09	0.028	0.00146	0.013
Sphingosine 1-phosphate	-0.775	0.39	0.0229	0.0489
23-Nordeoxycholic acid	-0.121	0.039	0.00197	0.005
1,2-epoxy-3-(p-nitrophenoxy) propane	-0.733	0.372	0.0488	0.047
Bis(1-inositol) -3,1'-phosphate 1-phosphate	10.996	1.967	2.73e-08	<0.001
2-amino-4-oxovaleric acid	-0.069	0.031	0.0286	0.03
2-(α-D-mannosyl) -3-phosphate glyceride	0.157	0.064	0.0141	0.016
3-(pyrazol-1-yl) -L-alanine	-0.136	0.058	0.0196	0.02
2-Hydroxy-2-methylbutyric acid	-0.533	0.152	0.000489	0.002
Taurolithocholic acid	-1.092	0.554	0.0489	0.047
13,14-dihydro-15-keto PGE2	2.844	1.173	0.0155	0.02
Sorbitol 6-phosphate	0.015	0.007	0.0174	0.019
D-Galacturonic Acid	0.064	0.024	0.00921	0.011
Phosphonoacetic acid	0.229	0.044	1.82e-07	<0.001
Pregnenolone monosulfate	-0.068	0.031	0.0314	0.034
L-threo-3-Methylaspartate	-0.269	0.028	1.65e-21	<0.001
Docodiendioicacid	-0.051	0.024	0.0304	0.037
Phosphatidylethanolamine lyso alkenyl 18:2	0.076	0.029	0.00786	0.00999
3-(2-Hydroxyphenyl)propanoic acid	0.198	0.093	0.0341	0.039
Palatinose	-0.013	0.004	0.0017	0.002
Glycine	0.061	0.031	0.0384	0.0429
L-Cystine	0.589	0.27	0.0292	0.036
L-Tyrosine	-4.795	1.449	0.000961	0.002
O-Phospho-L-Serine	-0.091	0.022	5.27e-05	<0.001
L-Alanine	-2.208	0.985	0.0252	0.029
L-Proline	-30.413	10.256	0.00308	0.005
L-Serine	0.593	0.192	0.00203	0.00999
3-N-Methyl-L-Histidine	1.466	0.404	0.000293	<0.001
5-Oxoproline	2.023	0.981	0.0394	0.041
Betaine	21.85	7.083	0.00208	0.004
L-Cysteine	1.588	0.641	0.0134	0.019
L-Saccharopine	1.849	0.611	0.00255	0.011
N-Acetyl-L-Tyrosine	0.051	0.014	0.000195	0.002
N-Acetylmannosamine	3.431	0.677	4.68e-07	<0.001
S-Sulfo-L-Cysteine	0.091	0.034	0.0068	0.00699
Urea	15.688	5.089	0.00209	0.003
P-Coumaric Acid	-2.426	0.724	0.000823	0.002
(3,4-Dimethoxyphenyl) Acetic Acid	0.02	0.008	0.0114	0.016
Myoinositol	0.815	0.293	0.00544	0.00699
5-Methyluridine	0.269	0.114	0.0181	0.021
Adenine	-0.805	0.248	0.00118	0.002
Hypoxanthine	-2.532	1.026	0.0137	0.022
Thymine	0.082	0.026	0.00168	0.002
Uracil	0.431	0.192	0.0246	0.03
Epinephrine	0.265	0.05	1.18e-07	<0.001
D-Fructose	0.815	0.293	0.00544	0.00699
D-Mannose	0.815	0.293	0.00544	0.00699
Nicotinic Acid	-0.283	0.096	0.00323	0.015
Indole-2-Carboxylic Acid	-0.055	0.019	0.00361	0.005
Indole-3-Acetic Acid	1.856	0.422	1.15e-05	<0.001
Indole-3-Carboxaldehyde	-0.045	0.023	0.0444	0.048
Creatinine	0.446	0.215	0.0385	0.041
L-Dihydroorotic Acid	20.579	3.754	5.02e-08	<0.001
Maleic Acid	-2.769	0.888	0.00185	0.00599
N'-Formylkynurenine	0.129	0.043	0.00282	0.00599
Trans-3-Hydroxycotinine	-6.659	0.936	1.85e-12	<0.001
γ-Aminobutyric Acid	0.038	0.013	0.00506	0.00699
N-Acetylglycine	11.502	4.118	0.0053	0.00799
2-(Dimethylamino)Guanosine	-0.488	0.197	0.0132	0.016
8-Hydroxy-2-Deoxyguanosine	-0.031	0.015	0.0324	0.036
Isoxanthopterin	0.053	0.022	0.016	0.027
DL-Pipecolic Acid	1.201	0.234	3.12e-07	<0.001
Cholesterol	0.171	0.085	0.0454	0.047
10-Formyl-Thf	0.121	0.028	1.37e-05	<0.001
Glycocholic Acid	0.227	0.112	0.0433	0.044
Indole	5.03	2.013	0.0126	0.015
2-Hydroxycinnamic acid	-2.426	0.724	0.000823	0.002
DL-Stachydrine	5.312	1.367	0.000107	<0.001
L-Norleucine	4.359	1.775	0.0142	0.016
5-amino-1-[3,4-dihydroxy-5-(hydroxymethyl)oxolan-2-yl]imidazole-4-carboxamide	-0.02	0.009	0.0364	0.037
3-Dehydrosphinganine	-2.39	1.071	0.0258	0.026
N-Acetyl-L-Histidine	0.081	0.035	0.0224	0.029
Methylcysteine	-3.767	1.559	0.0158	0.016
Creosol	0.261	0.094	0.00551	0.00799
Cytidine 5'-Diphosphocholine	0.143	0.037	9.68e-05	<0.001
Phosphocholine	23.923	4.239	2.03e-08	<0.001
2,4-Dihydroxypteridine	-0.074	0.028	0.00889	0.015
2'-Deoxycytidine 5'-Diphosphate	1.581	0.466	0.000709	<0.001
1-Methylxanthine	-0.17	0.086	0.0407	0.0409
L-Tryptophanamide	0.258	0.095	0.00651	0.00899
β-Alanine	-2.208	0.985	0.0252	0.029
Salicylaldehyde	7.153	3.247	0.0278	0.029
Sphingosine	-2.39	1.071	0.0258	0.026
Hydroxyquinoline	0.561	0.278	0.0435	0.049
6-O-methylguanine	-0.619	0.185	0.000847	<0.001
5-Methylcytosine	-0.023	0.01	0.0258	0.026
7,12-Dioxolithocholic acid	-0.852	0.233	0.000258	<0.001
1-acetylindole	0.377	0.153	0.014	0.018
Creatine phosphate	1.504	0.315	1.94e-06	<0.001
1-Methylguanine	-0.619	0.185	0.000847	<0.001
PC(O-16:0/O-2:0)	3.474	1.143	0.00242	0.005
Butenoyl PAF	14.789	4.164	0.000396	<0.001
N-Methyl-α-aminoisobutyric acid	3.842	1.144	0.000803	0.002
N-Acetylcadaverine	0.768	0.196	9.48e-05	<0.001
carboxylic acid ester	7.686	3.084	0.0128	0.021
N-acetylpyrrolidine	1.029	0.413	0.0129	0.018
1-Aminocyclohexanoic acid	21.594	5.652	0.000139	<0.001
4-Hydroxytryptamine	-33.874	4.302	7.06e-15	<0.001
Urobilin	-1.272	0.489	0.00946	0.014
Carnitine C6:0	-3.422	1.613	0.034	0.043
Pyrroloquinoline Quinone	-0.319	0.147	0.0299	0.035
A-Ketoglutaric Acid	-0.109	0.026	2.32e-05	<0.001
5-Methoxytryptamine	0.035	0.013	0.00873	0.035
D-Glucose	-0.037	0.012	0.00303	0.004
N-Acetyl-D-Galactosamine	3.431	0.677	4.68e-07	<0.001
16α-Hydroxy Estrone	-0.064	0.032	0.0471	0.049
Caldine	0.127	0.042	0.00288	0.00599
Carnitine C3:0	0.764	0.379	0.0441	0.044
1-Methylinosine	-0.302	0.137	0.027	0.022
3-Hydroxy-4-aminopyridine	0.082	0.035	0.0192	0.021
Agmatine	0.178	0.082	0.0289	0.032
Cytidine-5'-diphosphate	0.172	0.053	0.00119	0.004
Glycohyocholic acid	0.125	0.047	0.00863	0.011
L-Gulonolactone	0.051	0.015	0.000436	<0.001
Oxidopamine	-0.488	0.13	0.000171	<0.001
Orotic Acid	-0.068	0.018	0.000212	<0.001
3-Hydroxyphenylurea	2.585	1.067	0.0156	0.019
N-(1-Deoxy-1-fructosyl)phenylalanine	0.027	0.009	0.00382	0.00599
Cyclopentylglycine	1.125	0.341	0.00101	0.015
N6-(2-Hydroxyethyl)adenosine	-0.488	0.197	0.0132	0.031
2-Hydroxyadenosine	-0.031	0.015	0.0324	0.039
L-Lysine-Butanoic Acid	2.172	0.689	0.00165	0.002
D-Proline betaine	9.486	2.459	0.00012	<0.001
N-Formylglycine	-2.979	1.486	0.0451	0.047
D-Pyroglutamic acid	24.528	3.774	1.14e-10	<0.001
2-Aminoethanesulfonic Acid	-2.469	0.929	0.00794	0.00899
Dehydroascorbic acid	0.197	0.048	3.8e-05	<0.001
Cinnamoylglycine	0.256	0.081	0.00168	0.002
3,6,9,12,15,18,21-Heptaoxatricosane-21,23-diol	0.047	0.015	0.002	0.005
3-O-Methylgallic acid	-15.798	4.235	0.0002	<0.001
2-Hydroxyisocaproic Acid	-0.024	0.008	0.00371	0.005
4-Hydroxy-2-(1-methylethenyl)-2,3-dihydrobenzofuran-5-carboxylic acid	-0.07	0.026	0.00774	0.00999
Benzamide	-0.025	0.012	0.0454	0.048
Benzamidine	3.054	1.392	0.0284	0.03
Elesclomol	0.063	0.027	0.0183	0.037
Niclosamide	0.114	0.036	0.00152	0.002
3-Hydroxy-3-Methyl Butyric Acid	0.32	0.147	0.0294	0.03
trans-Anethole	0.409	0.165	0.0135	0.017
14-Hydroxymyristic acid	-0.049	0.02	0.014	0.017
15-Ketofluprostenol isopropyl ester	-0.811	0.241	0.000782	<0.001
1-Myristoyl-2-hydroxy-sn-glycero-3-phosphoethanolamine	-0.08	0.018	1.2e-05	<0.001
1-Octadecyl lysophosphatidic acid	6.352	2.494	0.011	0.011
1-sn-glyceryl-3-phosphocholine	7.556	2.813	0.00732	0.00899
25-Hydroxyvitamin D3-26,23-lactol	-0.029	0.013	0.0203	0.022
B-Octylglucoside	0.071	0.024	0.00297	0.014
Cucurbitacin B	-0.059	0.012	5.65e-07	<0.001
Glycochenodeoxycholic acid 7-sulfate	-0.287	0.098	0.00343	0.005
Hexanamide	0.441	0.11	5.92e-05	<0.001
Lagocholic acid	-0.327	0.145	0.0238	0.024
L-Rhamnulose;6-Deoxy-L-fructose	15.072	3.162	2.07e-06	<0.001
Hippuric Acid	1.273	0.637	0.0459	0.047
Kynurenic Acid	-0.108	0.038	0.00417	0.005
Phytonadione	-0.083	0.021	6.27e-05	<0.001
Ponasterone A	-0.855	0.291	0.00337	0.02
Sodium glycocholate	1.498	0.427	0.000463	<0.001
Trihydroxycholestanoic acid	-0.247	0.095	0.00942	0.012
L-Lactic Acid	-0.149	0.037	5.48e-05	<0.001
γ-Hydroxybutyric acid	2.159	0.624	0.000559	0.002
Clopidogrel carboxylic acid	-1.066	0.528	0.0438	0.044
Hydroxydestruxin B	-0.068	0.015	4.63e-06	<0.001
Pamidronic acid	19.983	3.432	7.22e-09	<0.001
Sphingosine 1-phosphate(d16:1-P)	-0.196	0.038	2.74e-07	<0.001
3-Phosphoglyceric acid	3.934	2.002	0.0136	0.0328
D-myo-Inositol-1,2,6-triphosphate	8.134	1.913	2.26e-05	<0.001
Hexaethylene glycol	0.216	0.083	0.00901	0.031
Inositol 1,3-bisphosphate	4.084	0.825	8.31e-07	<0.001
1'-hydroxytriazolam	-1.6	0.671	0.0173	0.021
2-Pyrimidin-2-yl-Propionic Acid	11.352	4.477	0.0113	0.02
Ammelide	-0.261	0.092	0.00461	0.025
Bisindolylmaleimide I	-0.018	0.009	0.0275	0.043
Clomipramine	0.378	0.072	1.74e-07	<0.001
Garcinone C	-0.7	0.301	0.0201	0.023
Nialamide	0.218	0.093	0.019	0.02
Pyrazine-2-carboxylic acid	7.961	2.56	0.00191	0.002
Dimethyl sulfoxide	35.045	11.053	0.00156	0.002
4-(4-hydroxy-3-methoxyphenyl)but-3-en-2-one	4.903	2.414	0.0425	0.047
Brefeldin A	0.054	0.017	0.00167	0.002
Methyl 3,4,5-trimethoxycinnamate	0.403	0.179	0.0241	0.039
N-(4-Methyl-2-oxochromen-7-yl)icosa-5,8,11,14-tetraenamide	0.825	0.317	0.0095	0.014
Pentamycin	-0.043	0.019	0.0256	0.028

## Sheet: Supplementary Table 7
Supplementary Table 7. Metabolites significantly associated with MetS
Name	Beta	SE	P value	Padj
(S)-3-Methyl-2-oxopentanoic acid	0.204	0.022	3.55e-21	<0.001
1-O-Palmitoyl-2-O-acetyl-sn-glycero-3-phosphorylcholine	-0.127	0.033	0.000112	<0.001
20,21-Diprenylterpendole I	-0.059	0.021	0.00479	0.00599
20-Oxo-5-O-beta-mycaminosyltylactone	0.013	0.003	8.62e-06	<0.001
5'-Methoxyhydnocarpin-D	-0.318	0.111	0.00419	0.005
Ammoresinol	-0.263	0.063	3.33e-05	<0.001
Diacetyl-8-gingerdiol	-0.1	0.047	0.0342	0.036
Fruticosonine	-0.583	0.212	0.00584	0.00699
D-Erythrose-4-phosphate	-0.105	0.049	0.0329	0.034
Lucidine B;Serratanine	0.004	0.001	5.8e-16	<0.001
Magnosalin	-0.163	0.05	0.00105	0.002
Mesoporphyrin IX	0.141	0.022	8.66e-11	<0.001
4-(Aminomethyl)-5-(Hydroxymethyl)-2-Methylpyridin-3-Ol	1.498	0.579	0.00972	0.00999
(2R,3S,5S,6S)-3,5-dihydroxy-2-(hydroxymethyl)-6-[(2R,3S,4R,5R,6S)-4,5,6-trihydroxy-2-(hydroxymethyl)oxan-3-yl]oxyoxan-4-one	-0.007	0.002	0.000105	<0.001
Phosphite	-0.005	0.001	5.19e-06	<0.001
N-Acetylglucosamine 1-Phosphate	0.04	0.019	0.0331	0.039
Hydroxyphenyllactic acid	0.118	0.025	2.63e-06	<0.001
N-lactoyl-phenylalanine	1.331	0.124	5.51e-27	<0.001
N-Acetyl-L-alanine	0.203	0.051	7.43e-05	<0.001
Glycerophosphoric acid	-0.152	0.024	2.28e-10	<0.001
L-Glutamic Acid	0.085	0.01	1.54e-18	<0.001
Maltitol	-1.826	0.615	0.003	0.004
Phenoxyacetic acid	-0.03	0.008	0.000164	0.002
L-Pyroglutamic Acid	-0.506	0.207	0.0146	0.017
N-acetyl-beta-alanine	0.229	0.062	0.000231	<0.001
Phosphoenolpyruvate	0.036	0.006	6.11e-11	<0.001
Uric acid	0.05	0.009	5.92e-09	<0.001
Iminodiacetic acid	0.197	0.096	0.0393	0.048
Sphingosine 1-phosphate	-0.019	0.005	0.000364	<0.001
23-Nordeoxycholic acid	-0.13	0.053	0.0147	0.016
Bis(1-inositol) -3,1'-phosphate 1-phosphate	-0.003	0.001	0.00502	0.00599
2-amino-4-oxovaleric acid	0.229	0.062	0.000231	<0.001
2-(α-D-mannosyl) -3-phosphate glyceride	-0.074	0.035	0.0354	0.036
2-Hydroxy-2-methylbutyric acid	0.054	0.012	4.46e-06	<0.001
13,14-dihydro-15-keto PGE2	-0.004	0.002	0.0317	0.036
Sorbitol 6-phosphate	-0.762	0.316	0.0158	0.017
Phosphonoacetic acid	-0.109	0.049	0.0252	0.021
L-threo-3-Methylaspartate	0.626	0.072	4.25e-18	<0.001
Phosphatidylethanolamine lyso alkenyl 18:2	-0.426	0.076	2.37e-08	<0.001
Glycine	-0.475	0.079	1.76e-09	<0.001
L-Tyrosine	0.004	0.001	0.00347	0.00599
O-Phospho-L-Serine	0.209	0.088	0.0172	0.019
L-Alanine	0.01	0.002	1.43e-06	<0.001
L-Proline	0.001	0	0.000556	0.002
L-Serine	-0.098	0.012	2.67e-15	<0.001
Betaine	-0.003	0	3.29e-14	<0.001
L-Saccharopine	-0.016	0.004	8.38e-06	<0.001
N-Acetyl-L-Tyrosine	-0.817	0.16	3.38e-07	<0.001
N-Acetylmannosamine	-0.009	0.003	0.00418	0.00999
S-Sulfo-L-Cysteine	-0.404	0.069	3.95e-09	<0.001
P-Coumaric Acid	0.006	0.003	0.0312	0.033
(3,4-Dimethoxyphenyl) Acetic Acid	-0.845	0.27	0.00173	0.003
Myoinositol	-0.033	0.007	3.64e-06	<0.001
5-Methyluridine	-0.058	0.019	0.002	0.004
Adenine	0.017	0.008	0.0382	0.039
Thymine	-0.315	0.081	9.13e-05	<0.001
Uracil	-0.027	0.011	0.0107	0.015
Epinephrine	-0.154	0.044	0.000477	0.002
D-Fructose	-0.033	0.007	3.64e-06	<0.001
D-Mannose	-0.033	0.007	3.64e-06	<0.001
Nicotinic Acid	0.064	0.021	0.00206	0.005
Indole-2-Carboxylic Acid	0.663	0.106	4.39e-10	<0.001
Indole-3-Acetic Acid	-0.024	0.005	1.46e-06	<0.001
Indole-3-Carboxaldehyde	0.252	0.087	0.00365	0.004
Creatinine	0.023	0.008	0.00354	0.00599
L-Dihydroorotic Acid	-0.003	0.001	1.68e-08	<0.001
Maleic Acid	0.007	0.002	0.00066	<0.001
N'-Formylkynurenine	-0.145	0.065	0.0261	0.025
γ-Aminobutyric Acid	-0.302	0.153	0.0415	0.0429
N-Acetylglycine	-0.004	0.001	8.94e-12	<0.001
2-(Dimethylamino)Guanosine	0.059	0.01	3.23e-09	<0.001
8-Hydroxy-2-Deoxyguanosine	0.714	0.134	1.09e-07	<0.001
DL-Pipecolic Acid	-0.077	0.012	4.74e-11	<0.001
Cholesterol	-0.087	0.027	0.00136	0.002
Indole	-0.003	0.001	0.00514	0.00999
2-Hydroxycinnamic acid	0.006	0.003	0.0312	0.033
3-Dehydrosphinganine	0.004	0.002	0.0281	0.032
Methylcysteine	0.003	0.001	0.0219	0.025
Creosol	-0.073	0.023	0.00124	0.003
Cytidine 5'-Diphosphocholine	-0.194	0.058	0.000801	<0.001
Phosphocholine	-0.002	0.001	0.000428	<0.001
2,4-Dihydroxypteridine	0.234	0.07	0.000878	<0.001
2'-Deoxycytidine 5'-Diphosphate	-0.016	0.005	0.000627	0.003
L-Tryptophanamide	-0.098	0.023	1.4e-05	<0.001
β-Alanine	0.01	0.002	1.43e-06	<0.001
Sphingosine	0.004	0.002	0.0281	0.032
5-Methylcytosine	-0.428	0.204	0.036	0.04
7,12-Dioxolithocholic acid	0.08	0.009	1.01e-18	<0.001
1-acetylindole	-0.07	0.014	3.05e-07	<0.001
PC(O-16:0/O-2:0)	-0.014	0.002	2.87e-11	<0.001
Butenoyl PAF	-0.004	0.001	2.83e-07	<0.001
N-Methyl-α-aminoisobutyric acid	-0.012	0.002	5.83e-09	<0.001
N-Acetylcadaverine	-0.061	0.011	7.41e-08	<0.001
carboxylic acid ester	-0.003	0.001	1.29e-06	<0.001
A-Ketoglutaric Acid	0.493	0.076	8.3e-11	<0.001
5-Methoxytryptamine	-0.523	0.157	0.000887	0.003
D-Glucose	0.772	0.16	1.39e-06	<0.001
N-Acetyl-D-Galactosamine	-0.009	0.003	0.00418	0.004
16α-Hydroxy Estrone	0.128	0.058	0.0265	0.025
Caldine	-0.164	0.052	0.00152	0.002
Carnitine C3:0	0.011	0.005	0.0382	0.04
1-Methylinosine	0.09	0.014	2.06e-10	<0.001
3-Hydroxy-4-aminopyridine	-0.219	0.062	0.000418	<0.001
Agmatine	-0.098	0.028	0.000396	<0.001
Cytidine-5'-diphosphate	-0.161	0.039	3.15e-05	<0.001
L-Gulonolactone	-0.529	0.144	0.000246	<0.001
Oxidopamine	0.089	0.015	2.08e-09	<0.001
Orotic Acid	0.282	0.109	0.00939	0.011
3-Hydroxyphenylurea	-0.012	0.002	2.02e-10	<0.001
N-(1-Deoxy-1-fructosyl)phenylalanine	-0.616	0.239	0.01	0.012
N6-(2-Hydroxyethyl)adenosine	0.059	0.01	3.23e-09	<0.001
2-Hydroxyadenosine	0.714	0.134	1.09e-07	<0.001
L-Lysine-Butanoic Acid	-0.022	0.004	1.8e-09	<0.001
N-Formylglycine	0.003	0.001	0.0122	0.015
D-Pyroglutamic acid	-0.004	0.001	4.19e-10	<0.001
Cinnamoylglycine	-0.144	0.034	2.7e-05	<0.001
3,6,9,12,15,18,21-Heptaoxatricosane-21,23-diol	-0.381	0.136	0.00517	0.00899
2-Hydroxyisocaproic Acid	1.077	0.216	5.9e-07	<0.001
4-Hydroxy-2-(1-methylethenyl)-2,3-dihydrobenzofuran-5-carboxylic acid	-0.232	0.084	0.00584	0.00699
Benzamide	0.833	0.145	9.59e-09	<0.001
Benzamidine	-0.006	0.001	5.08e-05	<0.001
Niclosamide	-0.241	0.064	0.000157	<0.001
trans-Anethole	-0.037	0.014	0.00821	0.00999
15-Ketofluprostenol isopropyl ester	0.032	0.008	5.64e-05	<0.001
1-Myristoyl-2-hydroxy-sn-glycero-3-phosphoethanolamine	0.758	0.106	1.04e-12	<0.001
1-Octadecyl lysophosphatidic acid	-0.003	0.001	5.68e-05	<0.001
1-sn-glyceryl-3-phosphocholine	-0.005	0.001	8.1e-06	<0.001
25-Hydroxyvitamin D3-26,23-lactol	0.523	0.149	0.00046	0.002
Cucurbitacin B	0.679	0.154	1.05e-05	<0.001
Glycochenodeoxycholic acid 7-sulfate	0.064	0.02	0.00132	0.003
Hexanamide	-0.086	0.02	1.13e-05	<0.001
Lagocholic acid	0.045	0.013	0.000777	0.002
L-Rhamnulose;6-Deoxy-L-fructose	-0.002	0.001	0.0026	0.003
Kynurenic Acid	0.334	0.052	1.69e-10	<0.001
L-Lactic Acid	0.175	0.054	0.00113	0.002
Hydroxydestruxin B	0.257	0.118	0.0287	0.029
Pamidronic acid	-0.003	0.001	5.78e-05	<0.001
Sphingosine 1-phosphate(d16:1-P)	0.199	0.051	0.000111	<0.001
3-Phosphoglyceric acid	-0.003	0.001	0.0156	0.016
D-myo-Inositol-1,2,6-triphosphate	-0.007	0.001	4.74e-10	<0.001
Hexaethylene glycol	-0.092	0.025	0.000257	<0.001
Inositol 1,3-bisphosphate	-0.01	0.003	0.000226	<0.001
2-Pyrimidin-2-yl-Propionic Acid	-0.001	0	0.00307	0.00699
Clomipramine	-0.124	0.032	8.33e-05	<0.001
Garcinone C	0.016	0.005	0.00409	0.00699
Nialamide	-0.137	0.023	4.61e-09	<0.001
Pyrazine-2-carboxylic acid	-0.005	0.001	3.36e-10	<0.001
Dimethyl sulfoxide	-0.001	0	9.53e-11	<0.001
N-(4-Methyl-2-oxochromen-7-yl)icosa-5,8,11,14-tetraenamide	-0.025	0.007	0.000266	<0.001

## Sheet: Supplementary Table 8
Supplementary Table 8. Metabolites significantly associated with CREA
Name	Beta	SE	P value	Padj
N-Acetyl-L-Tyrosine	-2.184	0.926	0.0185	0.019
Cinnamoylglycine	-1.647	0.438	0.000176	<0.001
Cytidine-5'-diphosphate	-0.76	0.236	0.00135	0.002
Glycerophosphoric acid	-0.751	0.149	5.49e-07	<0.001
Betaine	-0.697	0.283	0.0137	0.028
Nialamide	-0.411	0.135	0.00242	0.00599
L-Serine	-0.377	0.065	7.85e-09	<0.001
L-Tryptophanamide	-0.34	0.133	0.0106	0.00699
Hexanamide	-0.294	0.114	0.0102	0.012
1-acetylindole	-0.249	0.082	0.00247	0.003
N-Acetylcadaverine	-0.149	0.064	0.02	0.019
Indole-3-Acetic Acid	-0.095	0.03	0.00144	0.00699
3-Hydroxyphenylurea	-0.07	0.012	2.9e-09	<0.001
L-Saccharopine	-0.052	0.021	0.0122	0.016
Benzamidine	-0.05	0.009	3.13e-08	<0.001
Pyrazine-2-carboxylic acid	-0.031	0.005	2.44e-10	<0.001
carboxylic acid ester	-0.016	0.004	5.99e-05	<0.001
D-myo-Inositol-1,2,6-triphosphate	-0.015	0.007	0.0206	0.025
N-Acetylglycine	-0.014	0.003	5.58e-06	<0.001
1-sn-glyceryl-3-phosphocholine	-0.012	0.004	0.00813	0.00899
Butenoyl PAF	-0.011	0.003	0.000159	<0.001
L-Dihydroorotic Acid	-0.01	0.003	0.00271	0.005
Phosphatidylethanolamine lyso alkenyl 18:2	-0.008	0.003	0.0175	0.023
Dimethyl sulfoxide	-0.006	0.001	1.41e-08	<0.001
Ammoresinol	-0.006	0.002	0.000412	0.002
